# Supplementary material for: Dataset of eye disease-related proteins analyzed using the unfolding mutation screen
Source: Sci Data. 2016 Dec 6;3:160112. doi: 10.1038/sdata.2016.112 (PMC5139671; doi:10.1038/sdata.2016.112)
Supplement: Supplementary file 1 [file sdata2016112-isa1.zip]

Archive with 3 entries (3 files):
- i_Investigation.txt
- s_study_Sergeev.txt
- a_assay_Sergeev.txt
