# Supplementary material for: Dataset of eye disease-related proteins analyzed using the unfolding mutation screen
Source: Sci Data. 2016 Dec 6;3:160112. doi: 10.1038/sdata.2016.112 (PMC5139671; doi:10.1038/sdata.2016.112)
Supplement: Supplementary file 1 [file sdata2016112-isa1.zip › i_Investigation.txt]

# Investigation File generated for Scientific Data with Investigation File Authoring Tool version 0.1.0 on 15/11/2016 - This metadata file is CC0
ONTOLOGY SOURCE REFERENCE
Term Source Name	NCBITAXON	OBI	ERO	GO
Term Source File	http://data.bioontology.org/ontologies/NCBITAXON	http://data.bioontology.org/ontologies/OBI	http://data.bioontology.org/ontologies/ERO	http://data.bioontology.org/ontologies/GO
Term Source Version	2016AA	2014-08-18		releases/2014-08-30
Term Source Description	National Center for Biotechnology Information (NCBI) Organismal Classification	Ontology for Biomedical Investigations	Eagle-I Research Resource Ontology	Gene Ontology
INVESTIGATION
Investigation Identifier
Investigation Title
Investigation Description
Investigation Submission Date
Investigation Public Release Date
INVESTIGATION PUBLICATIONS
Investigation PubMed ID
Investigation Publication DOI
Investigation Publication Author List
Investigation Publication Title
Investigation Publication Status
Investigation Publication Status Term Accession Number
Investigation Publication Status Term Source REF
INVESTIGATION CONTACTS
Investigation Person Last Name
Investigation Person Mid Initials
Investigation Person First Name
Investigation Person Address
Investigation Person Phone
Investigation Person Fax
Investigation Person Email
Investigation Person Affiliation
Investigation Person Roles
Investigation Person Roles Term Accession Number
Investigation Person Roles Term Source REF
STUDY
Study Identifier	10.1038/sdata.2016.112
Study Title	Dataset of eye disease-related proteins analyzed using the unfolding mutation screen
Study Submission Date	03/08/2016
Study Public Release Date	06/12/2016
Study Description	http://www.nature.com/articles/sdata2016112#abstract
Study File Name	s_study_Sergeev.txt
Comment[Subject Keywords]	///;//
Comment[Manuscript Licence]	CC BY-4.0
Comment[Experimental Metadata Licence]	CC0
Comment[Supplementary Information File Name]	
Comment[Supplementary Information File Type]	x-zip-compressed
Comment[Supplementary Information File URL]	http://www.nature.com/articles/sdata2016112#supplementary-information
Comment[Data Repository]	figshare
Comment[Data Record Accession]	doi:10.6084/m9.figshare.c.3291326
Comment[Data Record URI]	https://dx.doi.org/10.6084/m9.figshare.c.3291326
STUDY DESIGN DESCRIPTORS
Study Design Type	disease state design	molecular modeling objective
Study Design Type Term Accession Number	OBI:0001293	ERO:0100038
Study Design Type Term Source REF	OBI	ERO
STUDY PUBLICATIONS
Study PubMed ID	""
Study Publication DOI	doi:10.1038/srep37298
Study Publication Author List	""
Study Publication Title	""
Study Publication Status	published
Study Publication Status Term Accession Number	
Study Publication Status Term Source REF	
STUDY FACTORS
Study Factor Name	disease
Study Factor Type	disease
Study Factor Type Term Accession Number	OGMS:0000031
Study Factor Type Term Source REF	OBI
STUDY ASSAYS
Study Assay Measurement Type	protein unfolding
Study Assay Measurement Type Term Accession Number	GO:0043335
Study Assay Measurement Type Term Source REF	GO
Study Assay Technology Type	computational modeling technique
Study Assay Technology Type Term Accession Number	ERO:0001251
Study Assay Technology Type Term Source REF	ERO
Study Assay Technology Platform	""
Study Assay File Name	a_assay_Sergeev.txt
STUDY PROTOCOLS
Study Protocol Name	Protein Preparation	UMS Program	Residue depth and informational entropy	Internal Control
Study Protocol Type	selection	computational modeling technique	computational modeling technique	information processor function
Study Protocol Type Term Accession Number	OBI:0001928	ERO:0001251	ERO:0001251	OBI:0000392
Study Protocol Type Term Source REF	OBI	ERO	ERO	OBI
Study Protocol Description				
Study Protocol URI	""	""	""	""
Study Protocol Version				
Study Protocol Parameters Name	""	""	""	""
Study Protocol Parameters Name Term Accession Number	""	""	""	""
Study Protocol Parameters Name Term Source REF	""	""	""	""
Study Protocol Components Name	""	""	""	""
Study Protocol Components Type	""	""	""	""
Study Protocol Components Type Term Accession Number	""	""	""	""
Study Protocol Components Type Term Source REF	""	""	""	""
STUDY CONTACTS
Study Person Last Name	McCafferty	Sergeev
Study Person First Name	Caitlyn L.	Yuri V.
Study Person Mid Initials		
Study Person Email	""	sergeevy@nei.nih.gov
Study Person Phone		
Study Person Fax		
Study Person Address		
Study Person Affiliation	Ophthalmic Genetics and Visual Function Branch, National Eye Institute, NIH, Bethesda, Maryland 20892, USA	Ophthalmic Genetics and Visual Function Branch, National Eye Institute, NIH, Bethesda, Maryland 20892, USA
Study Person Roles		
Study Person Roles Term Accession Number		
Study Person Roles Term Source REF		
Comment[Study Person ORCID]		
Comment[Funder]		
Comment[FundRef ID]		
Comment[Funder Term Source REF]		
Comment[Grant Identifier]		
