# Supplementary material for: Dataset of eye disease-related proteins analyzed using the unfolding mutation screen
Source: Sci Data. 2016 Dec 6;3:160112. doi: 10.1038/sdata.2016.112 (PMC5139671; doi:10.1038/sdata.2016.112)
Supplement: Supplementary file 1 [file sdata2016112-isa1.zip › s_study_Sergeev.txt]

Source Name	Characteristics[organism]	Term Source REF	Term Accession Number	Protocol REF	Comment[mutations analyzed]	Sample Name	Factor Value[disease]
homology modeling	Homo sapiens	NCBITAXON	NCBITaxon:9606	Protein Preparation	24320	CFH	Age-related Macula Degeneration (AMD)
homology modeling	Homo sapiens	NCBITAXON	NCBITaxon:9606	Protein Preparation	13920	RHO	Retinitis Pigmentosa (RP)
homology modeling	Homo sapiens	NCBITAXON	NCBITaxon:9606	Protein Preparation	3940	TIMP3	SorsbyÃÂs fundus distrophy
homology modeling	Homo sapiens	NCBITAXON	NCBITaxon:9606	Protein Preparation	12.54	REP1	Choroideremia
homology modeling	Homo sapiens	NCBITAXON	NCBITaxon:9606	Protein Preparation	7320	LRAT	LeberÃÂs Congenital Amaurosis (LCA)
homology modeling	Homo sapiens	NCBITAXON	NCBITaxon:9606	Protein Preparation	12700	RDH5	Fundus Albipunctatus
homology modeling	Homo sapiens	NCBITAXON	NCBITaxon:9606	Protein Preparation	11880	RDH8	Myopia, AMD, LCA
homology modeling	Homo sapiens	NCBITAXON	NCBITaxon:9606	Protein Preparation	6000	RDH12	LCA, RP, Cone-Rod Dystrophy (CRD)
homology modeling	Homo sapiens	NCBITAXON	NCBITaxon:9606	Protein Preparation	21320	RPE65	LCA
homology modeling	Homo sapiens	NCBITAXON	NCBITaxon:9606	Protein Preparation	25260	IRBP	arRP
homology modeling	Homo sapiens	NCBITAXON	NCBITaxon:9606	Protein Preparation	10160	CYP1B1	Glaucoma
RCSB database	Homo sapiens	NCBITAXON	NCBITaxon:9606	Protein Preparation	7340	CRYBB1	Cataracts
RCSB database	Homo sapiens	NCBITAXON	NCBITaxon:9606	Protein Preparation	1900	CRYAB	Cataracts
homology modeling	Homo sapiens	NCBITAXON	NCBITaxon:9606	Protein Preparation	9620	NYX	Congenital stationary night blindness
homology modeling	Homo sapiens	NCBITAXON	NCBITaxon:9606	Protein Preparation	14600	WDR36	Primary Open Angle Glaucoma (POAG)
