# Supplementary material for: Dataset of eye disease-related proteins analyzed using the unfolding mutation screen
Source: Sci Data. 2016 Dec 6;3:160112. doi: 10.1038/sdata.2016.112 (PMC5139671; doi:10.1038/sdata.2016.112)
Supplement: Supplementary file 1 [file sdata2016112-isa1.zip › a_assay_Sergeev.txt]

Sample Name	Protocol REF	Protocol REF	Protocol REF	Assay Name	Raw Data File	Comment[Data Repository]	Comment[Data Record Accession]	Comment[Data Record URI]	Factor Value[disease]
CFH	Internal Control	UMS Program	Residue depth and informational entropy	CFH.pdb	CFH.pdb	figshare	doi:10.6084/m9.figshare.c.3291326	https://dx.doi.org/10.6084/m9.figshare.c.3291326	Age-related Macula Degeneration (AMD)
CFH	Internal Control	UMS Program	Residue depth and informational entropy	CFH_cluster	CFH_cluster	figshare	doi:10.6084/m9.figshare.c.3291326	https://dx.doi.org/10.6084/m9.figshare.c.3291326	Age-related Macula Degeneration (AMD)
CFH	Internal Control	UMS Program	Residue depth and informational entropy	CFH_matrix	CFH_matrix	figshare	doi:10.6084/m9.figshare.c.3291326	https://dx.doi.org/10.6084/m9.figshare.c.3291326	Age-related Macula Degeneration (AMD)
CFH	Internal Control	UMS Program	Residue depth and informational entropy	CFH_standard	CFH_standard	figshare	doi:10.6084/m9.figshare.c.3291326	https://dx.doi.org/10.6084/m9.figshare.c.3291326	Age-related Macula Degeneration (AMD)
CRYAB	Internal Control	UMS Program	Residue depth and informational entropy	CRYAB.py	CRYAB.py	figshare	doi:10.6084/m9.figshare.c.3291326	https://dx.doi.org/10.6084/m9.figshare.c.3291326	Cataracts
CRYAB	Internal Control	UMS Program	Residue depth and informational entropy	CRYAB.py	CRYAB.py	figshare	doi:10.6084/m9.figshare.c.3291326	https://dx.doi.org/10.6084/m9.figshare.c.3291326	Cataracts
CRYAB	Internal Control	UMS Program	Residue depth and informational entropy	CRYAB_cluster	CRYAB_cluster	figshare	doi:10.6084/m9.figshare.c.3291326	https://dx.doi.org/10.6084/m9.figshare.c.3291326	Cataracts
CRYAB	Internal Control	UMS Program	Residue depth and informational entropy	CRYAB_data	CRYAB_data	figshare	doi:10.6084/m9.figshare.c.3291326	https://dx.doi.org/10.6084/m9.figshare.c.3291326	Cataracts
CRYAB	Internal Control	UMS Program	Residue depth and informational entropy	CRYAB_matrix	CRYAB_matrix	figshare	doi:10.6084/m9.figshare.c.3291326	https://dx.doi.org/10.6084/m9.figshare.c.3291326	Cataracts
CRYAB	Internal Control	UMS Program	Residue depth and informational entropy	CRYAB_standard	CRYAB_standard	figshare	doi:10.6084/m9.figshare.c.3291326	https://dx.doi.org/10.6084/m9.figshare.c.3291326	Cataracts
CRYBB1	Internal Control	UMS Program	Residue depth and informational entropy	CRYBB1.py	CRYBB1.py	figshare	doi:10.6084/m9.figshare.c.3291326	https://dx.doi.org/10.6084/m9.figshare.c.3291326	Cataracts
CRYBB1	Internal Control	UMS Program	Residue depth and informational entropy	CRYBB1_cluster	CRYBB1_cluster	figshare	doi:10.6084/m9.figshare.c.3291326	https://dx.doi.org/10.6084/m9.figshare.c.3291326	Cataracts
CRYBB1	Internal Control	UMS Program	Residue depth and informational entropy	CRYBB1_data	CRYBB1_data	figshare	doi:10.6084/m9.figshare.c.3291326	https://dx.doi.org/10.6084/m9.figshare.c.3291326	Cataracts
CRYBB1	Internal Control	UMS Program	Residue depth and informational entropy	CRYBB1_matrix	CRYBB1_matrix	figshare	doi:10.6084/m9.figshare.c.3291326	https://dx.doi.org/10.6084/m9.figshare.c.3291326	Cataracts
CRYBB1	Internal Control	UMS Program	Residue depth and informational entropy	CRYBB1_standard	CRYBB1_standard	figshare	doi:10.6084/m9.figshare.c.3291326	https://dx.doi.org/10.6084/m9.figshare.c.3291326	Cataracts
CYP1B1	Internal Control	UMS Program	Residue depth and informational entropy	CYP1B1.pdb	CYP1B1.pdb	figshare	doi:10.6084/m9.figshare.c.3291326	https://dx.doi.org/10.6084/m9.figshare.c.3291326	Glaucoma
CYP1B1	Internal Control	UMS Program	Residue depth and informational entropy	CYP1B1.py	CYP1B1.py	figshare	doi:10.6084/m9.figshare.c.3291326	https://dx.doi.org/10.6084/m9.figshare.c.3291326	Glaucoma
CYP1B1	Internal Control	UMS Program	Residue depth and informational entropy	cyp1b1_cluster	cyp1b1_cluster	figshare	doi:10.6084/m9.figshare.c.3291326	https://dx.doi.org/10.6084/m9.figshare.c.3291326	Glaucoma
CYP1B1	Internal Control	UMS Program	Residue depth and informational entropy	CYP1B1_data	CYP1B1_data	figshare	doi:10.6084/m9.figshare.c.3291326	https://dx.doi.org/10.6084/m9.figshare.c.3291326	Glaucoma
CYP1B1	Internal Control	UMS Program	Residue depth and informational entropy	cyp1b1_matrix	cyp1b1_matrix	figshare	doi:10.6084/m9.figshare.c.3291326	https://dx.doi.org/10.6084/m9.figshare.c.3291326	Glaucoma
CYP1B1	Internal Control	UMS Program	Residue depth and informational entropy	cyp1b1_standard	cyp1b1_standard	figshare	doi:10.6084/m9.figshare.c.3291326	https://dx.doi.org/10.6084/m9.figshare.c.3291326	Glaucoma
IRBP	Internal Control	UMS Program	Residue depth and informational entropy	IRBP-1.pdb	IRBP-1.pdb	figshare	doi:10.6084/m9.figshare.c.3291326	https://dx.doi.org/10.6084/m9.figshare.c.3291326	arRP
IRBP	Internal Control	UMS Program	Residue depth and informational entropy	IRBP-1_data	IRBP-1_data	figshare	doi:10.6084/m9.figshare.c.3291326	https://dx.doi.org/10.6084/m9.figshare.c.3291326	arRP
IRBP	Internal Control	UMS Program	Residue depth and informational entropy	IRBP-2.pdb	IRBP-2.pdb	figshare	doi:10.6084/m9.figshare.c.3291326	https://dx.doi.org/10.6084/m9.figshare.c.3291326	arRP
IRBP	Internal Control	UMS Program	Residue depth and informational entropy	irbp2.py	irbp2.py	figshare	doi:10.6084/m9.figshare.c.3291326	https://dx.doi.org/10.6084/m9.figshare.c.3291326	arRP
IRBP	Internal Control	UMS Program	Residue depth and informational entropy	IRBP-2_data	IRBP-2_data	figshare	doi:10.6084/m9.figshare.c.3291326	https://dx.doi.org/10.6084/m9.figshare.c.3291326	arRP
IRBP	Internal Control	UMS Program	Residue depth and informational entropy	IRBP-3.pdb	IRBP-3.pdb	figshare	doi:10.6084/m9.figshare.c.3291326	https://dx.doi.org/10.6084/m9.figshare.c.3291326	arRP
IRBP	Internal Control	UMS Program	Residue depth and informational entropy	irbp3.py	irbp3.py	figshare	doi:10.6084/m9.figshare.c.3291326	https://dx.doi.org/10.6084/m9.figshare.c.3291326	arRP
IRBP	Internal Control	UMS Program	Residue depth and informational entropy	IRBP-4.pdb	IRBP-4.pdb	figshare	doi:10.6084/m9.figshare.c.3291326	https://dx.doi.org/10.6084/m9.figshare.c.3291326	arRP
IRBP	Internal Control	UMS Program	Residue depth and informational entropy	irbp4	irbp4	figshare	doi:10.6084/m9.figshare.c.3291326	https://dx.doi.org/10.6084/m9.figshare.c.3291326	arRP
IRBP	Internal Control	UMS Program	Residue depth and informational entropy	irbp4.py	irbp4.py	figshare	doi:10.6084/m9.figshare.c.3291326	https://dx.doi.org/10.6084/m9.figshare.c.3291326	arRP
IRBP	Internal Control	UMS Program	Residue depth and informational entropy	IRBP-4_data	IRBP-4_data	figshare	doi:10.6084/m9.figshare.c.3291326	https://dx.doi.org/10.6084/m9.figshare.c.3291326	arRP
LRAT	Internal Control	UMS Program	Residue depth and informational entropy	LRAT.pdb	LRAT.pdb	figshare	doi:10.6084/m9.figshare.c.3291326	https://dx.doi.org/10.6084/m9.figshare.c.3291326	Lebers Congenital Amaurosis (LCA)
LRAT	Internal Control	UMS Program	Residue depth and informational entropy	LRAT.py	LRAT.py	figshare	doi:10.6084/m9.figshare.c.3291326	https://dx.doi.org/10.6084/m9.figshare.c.3291326	Lebers Congenital Amaurosis (LCA)
LRAT	Internal Control	UMS Program	Residue depth and informational entropy	LRAT_cluster	LRAT_cluster	figshare	doi:10.6084/m9.figshare.c.3291326	https://dx.doi.org/10.6084/m9.figshare.c.3291326	Lebers Congenital Amaurosis (LCA)
LRAT	Internal Control	UMS Program	Residue depth and informational entropy	LRAT_data	LRAT_data	figshare	doi:10.6084/m9.figshare.c.3291326	https://dx.doi.org/10.6084/m9.figshare.c.3291326	Lebers Congenital Amaurosis (LCA)
LRAT	Internal Control	UMS Program	Residue depth and informational entropy	LRAT_matrix	LRAT_matrix	figshare	doi:10.6084/m9.figshare.c.3291326	https://dx.doi.org/10.6084/m9.figshare.c.3291326	Lebers Congenital Amaurosis (LCA)
LRAT	Internal Control	UMS Program	Residue depth and informational entropy	LRAT_standard	LRAT_standard	figshare	doi:10.6084/m9.figshare.c.3291326	https://dx.doi.org/10.6084/m9.figshare.c.3291326	Lebers Congenital Amaurosis (LCA)
NYX	Internal Control	UMS Program	Residue depth and informational entropy	NYX.pdb	NYX.pdb	figshare	doi:10.6084/m9.figshare.c.3291326	https://dx.doi.org/10.6084/m9.figshare.c.3291326	Congenital stationary night blindness
NYX	Internal Control	UMS Program	Residue depth and informational entropy	nyx.py	nyx.py	figshare	doi:10.6084/m9.figshare.c.3291326	https://dx.doi.org/10.6084/m9.figshare.c.3291326	Congenital stationary night blindness
NYX	Internal Control	UMS Program	Residue depth and informational entropy	nyx_cluster	nyx_cluster	figshare	doi:10.6084/m9.figshare.c.3291326	https://dx.doi.org/10.6084/m9.figshare.c.3291326	Congenital stationary night blindness
NYX	Internal Control	UMS Program	Residue depth and informational entropy	NYX_data	NYX_data	figshare	doi:10.6084/m9.figshare.c.3291326	https://dx.doi.org/10.6084/m9.figshare.c.3291326	Congenital stationary night blindness
NYX	Internal Control	UMS Program	Residue depth and informational entropy	nyx_matrix	nyx_matrix	figshare	doi:10.6084/m9.figshare.c.3291326	https://dx.doi.org/10.6084/m9.figshare.c.3291326	Congenital stationary night blindness
NYX	Internal Control	UMS Program	Residue depth and informational entropy	nyx_standard	nyx_standard	figshare	doi:10.6084/m9.figshare.c.3291326	https://dx.doi.org/10.6084/m9.figshare.c.3291326	Congenital stationary night blindness
RDH5	Internal Control	UMS Program	Residue depth and informational entropy	RDH5.pdb	RDH5.pdb	figshare	doi:10.6084/m9.figshare.c.3291326	https://dx.doi.org/10.6084/m9.figshare.c.3291326	Fundus Albipunctatus
RDH5	Internal Control	UMS Program	Residue depth and informational entropy	RDH5.py	RDH5.py	figshare	doi:10.6084/m9.figshare.c.3291326	https://dx.doi.org/10.6084/m9.figshare.c.3291326	Fundus Albipunctatus
RDH5	Internal Control	UMS Program	Residue depth and informational entropy	RDH5_cluster	RDH5_cluster	figshare	doi:10.6084/m9.figshare.c.3291326	https://dx.doi.org/10.6084/m9.figshare.c.3291326	Fundus Albipunctatus
RDH5	Internal Control	UMS Program	Residue depth and informational entropy	RDH5_data	RDH5_data	figshare	doi:10.6084/m9.figshare.c.3291326	https://dx.doi.org/10.6084/m9.figshare.c.3291326	Fundus Albipunctatus
RDH5	Internal Control	UMS Program	Residue depth and informational entropy	RDH5_matrix	RDH5_matrix	figshare	doi:10.6084/m9.figshare.c.3291326	https://dx.doi.org/10.6084/m9.figshare.c.3291326	Fundus Albipunctatus
RDH5	Internal Control	UMS Program	Residue depth and informational entropy	RDH5_standard	RDH5_standard	figshare	doi:10.6084/m9.figshare.c.3291326	https://dx.doi.org/10.6084/m9.figshare.c.3291326	Fundus Albipunctatus
RDH8	Internal Control	UMS Program	Residue depth and informational entropy	RDH8.pdb	RDH8.pdb	figshare	doi:10.6084/m9.figshare.c.3291326	https://dx.doi.org/10.6084/m9.figshare.c.3291326	Myopia, AMD, LCA
RDH8	Internal Control	UMS Program	Residue depth and informational entropy	RDH8.py	RDH8.py	figshare	doi:10.6084/m9.figshare.c.3291326	https://dx.doi.org/10.6084/m9.figshare.c.3291326	Myopia, AMD, LCA
RDH8	Internal Control	UMS Program	Residue depth and informational entropy	RDH8_cluster	RDH8_cluster	figshare	doi:10.6084/m9.figshare.c.3291326	https://dx.doi.org/10.6084/m9.figshare.c.3291326	Myopia, AMD, LCA
RDH8	Internal Control	UMS Program	Residue depth and informational entropy	RDH8_data	RDH8_data	figshare	doi:10.6084/m9.figshare.c.3291326	https://dx.doi.org/10.6084/m9.figshare.c.3291326	Myopia, AMD, LCA
RDH8	Internal Control	UMS Program	Residue depth and informational entropy	RDH8_matrix	RDH8_matrix	figshare	doi:10.6084/m9.figshare.c.3291326	https://dx.doi.org/10.6084/m9.figshare.c.3291326	Myopia, AMD, LCA
RDH8	Internal Control	UMS Program	Residue depth and informational entropy	RDH8_standard	RDH8_standard	figshare	doi:10.6084/m9.figshare.c.3291326	https://dx.doi.org/10.6084/m9.figshare.c.3291326	Myopia, AMD, LCA
RDH12	Internal Control	UMS Program	Residue depth and informational entropy	RDH12.pdb	RDH12.pdb	figshare	doi:10.6084/m9.figshare.c.3291326	https://dx.doi.org/10.6084/m9.figshare.c.3291326	LCA, RP, Cone-Rod Dystrophy (CRD)
RDH12	Internal Control	UMS Program	Residue depth and informational entropy	RDH12.py	RDH12.py	figshare	doi:10.6084/m9.figshare.c.3291326	https://dx.doi.org/10.6084/m9.figshare.c.3291326	LCA, RP, Cone-Rod Dystrophy (CRD)
RDH12	Internal Control	UMS Program	Residue depth and informational entropy	RDH12_cluster	RDH12_cluster	figshare	doi:10.6084/m9.figshare.c.3291326	https://dx.doi.org/10.6084/m9.figshare.c.3291326	LCA, RP, Cone-Rod Dystrophy (CRD)
RDH12	Internal Control	UMS Program	Residue depth and informational entropy	RDH12_data	RDH12_data	figshare	doi:10.6084/m9.figshare.c.3291326	https://dx.doi.org/10.6084/m9.figshare.c.3291326	LCA, RP, Cone-Rod Dystrophy (CRD)
RDH12	Internal Control	UMS Program	Residue depth and informational entropy	RDH12_matrix	RDH12_matrix	figshare	doi:10.6084/m9.figshare.c.3291326	https://dx.doi.org/10.6084/m9.figshare.c.3291326	LCA, RP, Cone-Rod Dystrophy (CRD)
RDH12	Internal Control	UMS Program	Residue depth and informational entropy	RDH12_standard	RDH12_standard	figshare	doi:10.6084/m9.figshare.c.3291326	https://dx.doi.org/10.6084/m9.figshare.c.3291326	LCA, RP, Cone-Rod Dystrophy (CRD)
REP1	Internal Control	UMS Program	Residue depth and informational entropy	REP-1.pdb	REP-1.pdb	figshare	doi:10.6084/m9.figshare.c.3291326	https://dx.doi.org/10.6084/m9.figshare.c.3291326	Choroideremia
REP1	Internal Control	UMS Program	Residue depth and informational entropy	rep-1.py	rep-1.py	figshare	doi:10.6084/m9.figshare.c.3291326	https://dx.doi.org/10.6084/m9.figshare.c.3291326	Choroideremia
REP1	Internal Control	UMS Program	Residue depth and informational entropy	REP-1_cluster	REP-1_cluster	figshare	doi:10.6084/m9.figshare.c.3291326	https://dx.doi.org/10.6084/m9.figshare.c.3291326	Choroideremia
REP1	Internal Control	UMS Program	Residue depth and informational entropy	REP-1_data	REP-1_data	figshare	doi:10.6084/m9.figshare.c.3291326	https://dx.doi.org/10.6084/m9.figshare.c.3291326	Choroideremia
REP1	Internal Control	UMS Program	Residue depth and informational entropy	rep-1_matrix	rep-1_matrix	figshare	doi:10.6084/m9.figshare.c.3291326	https://dx.doi.org/10.6084/m9.figshare.c.3291326	Choroideremia
REP1	Internal Control	UMS Program	Residue depth and informational entropy	REP-1_standard	REP-1_standard	figshare	doi:10.6084/m9.figshare.c.3291326	https://dx.doi.org/10.6084/m9.figshare.c.3291326	Choroideremia
RHO	Internal Control	UMS Program	Residue depth and informational entropy	RHO.pdb	RHO.pdb	figshare	doi:10.6084/m9.figshare.c.3291326	https://dx.doi.org/10.6084/m9.figshare.c.3291326	Retinitis Pigmentosa (RP)
RHO	Internal Control	UMS Program	Residue depth and informational entropy	rho.py	rho.py	figshare	doi:10.6084/m9.figshare.c.3291326	https://dx.doi.org/10.6084/m9.figshare.c.3291326	Retinitis Pigmentosa (RP)
RHO	Internal Control	UMS Program	Residue depth and informational entropy	rho_cluster	rho_cluster	figshare	doi:10.6084/m9.figshare.c.3291326	https://dx.doi.org/10.6084/m9.figshare.c.3291326	Retinitis Pigmentosa (RP)
RHO	Internal Control	UMS Program	Residue depth and informational entropy	RHO_data	RHO_data	figshare	doi:10.6084/m9.figshare.c.3291326	https://dx.doi.org/10.6084/m9.figshare.c.3291326	Retinitis Pigmentosa (RP)
RHO	Internal Control	UMS Program	Residue depth and informational entropy	rho_matrix	rho_matrix	figshare	doi:10.6084/m9.figshare.c.3291326	https://dx.doi.org/10.6084/m9.figshare.c.3291326	Retinitis Pigmentosa (RP)
RHO	Internal Control	UMS Program	Residue depth and informational entropy	rho_standard	rho_standard	figshare	doi:10.6084/m9.figshare.c.3291326	https://dx.doi.org/10.6084/m9.figshare.c.3291326	Retinitis Pigmentosa (RP)
RPE65	Internal Control	UMS Program	Residue depth and informational entropy	RPE65.pdb	RPE65.pdb	figshare	doi:10.6084/m9.figshare.c.3291326	https://dx.doi.org/10.6084/m9.figshare.c.3291326	LCA
RPE65	Internal Control	UMS Program	Residue depth and informational entropy	rpe65.py	rpe65.py	figshare	doi:10.6084/m9.figshare.c.3291326	https://dx.doi.org/10.6084/m9.figshare.c.3291326	LCA
RPE65	Internal Control	UMS Program	Residue depth and informational entropy	RPE65_cluster	RPE65_cluster	figshare	doi:10.6084/m9.figshare.c.3291326	https://dx.doi.org/10.6084/m9.figshare.c.3291326	LCA
RPE65	Internal Control	UMS Program	Residue depth and informational entropy	RPE65_data	RPE65_data	figshare	doi:10.6084/m9.figshare.c.3291326	https://dx.doi.org/10.6084/m9.figshare.c.3291326	LCA
RPE65	Internal Control	UMS Program	Residue depth and informational entropy	rpe65_matrix	rpe65_matrix	figshare	doi:10.6084/m9.figshare.c.3291326	https://dx.doi.org/10.6084/m9.figshare.c.3291326	LCA
RPE65	Internal Control	UMS Program	Residue depth and informational entropy	RPE65_standard	RPE65_standard	figshare	doi:10.6084/m9.figshare.c.3291326	https://dx.doi.org/10.6084/m9.figshare.c.3291326	LCA
TIMP3	Internal Control	UMS Program	Residue depth and informational entropy	TIMP3.pdb	TIMP3.pdb	figshare	doi:10.6084/m9.figshare.c.3291326	https://dx.doi.org/10.6084/m9.figshare.c.3291326	Sorsbys fundus distrophy
TIMP3	Internal Control	UMS Program	Residue depth and informational entropy	timp3.py	timp3.py	figshare	doi:10.6084/m9.figshare.c.3291326	https://dx.doi.org/10.6084/m9.figshare.c.3291326	Sorsbys fundus distrophy
TIMP3	Internal Control	UMS Program	Residue depth and informational entropy	timp3.py	timp3.py	figshare	doi:10.6084/m9.figshare.c.3291326	https://dx.doi.org/10.6084/m9.figshare.c.3291326	Sorsbys fundus distrophy
TIMP3	Internal Control	UMS Program	Residue depth and informational entropy	timp3_cluster	timp3_cluster	figshare	doi:10.6084/m9.figshare.c.3291326	https://dx.doi.org/10.6084/m9.figshare.c.3291326	Sorsbys fundus distrophy
TIMP3	Internal Control	UMS Program	Residue depth and informational entropy	TIMP3_data	TIMP3_data	figshare	doi:10.6084/m9.figshare.c.3291326	https://dx.doi.org/10.6084/m9.figshare.c.3291326	Sorsbys fundus distrophy
TIMP3	Internal Control	UMS Program	Residue depth and informational entropy	timp3_matrix	timp3_matrix	figshare	doi:10.6084/m9.figshare.c.3291326	https://dx.doi.org/10.6084/m9.figshare.c.3291326	Sorsbys fundus distrophy
TIMP3	Internal Control	UMS Program	Residue depth and informational entropy	timp3_standard	timp3_standard	figshare	doi:10.6084/m9.figshare.c.3291326	https://dx.doi.org/10.6084/m9.figshare.c.3291326	Sorsbys fundus distrophy
WDR36	Internal Control	UMS Program	Residue depth and informational entropy	WDR36.pdb	WDR36.pdb	figshare	doi:10.6084/m9.figshare.c.3291326	https://dx.doi.org/10.6084/m9.figshare.c.3291326	Primary Open Angle Glaucoma (POAG)
WDR36	Internal Control	UMS Program	Residue depth and informational entropy	WDR36.py	WDR36.py	figshare	doi:10.6084/m9.figshare.c.3291326	https://dx.doi.org/10.6084/m9.figshare.c.3291326	Primary Open Angle Glaucoma (POAG)
WDR36	Internal Control	UMS Program	Residue depth and informational entropy	WDR36_cluster	WDR36_cluster	figshare	doi:10.6084/m9.figshare.c.3291326	https://dx.doi.org/10.6084/m9.figshare.c.3291326	Primary Open Angle Glaucoma (POAG)
WDR36	Internal Control	UMS Program	Residue depth and informational entropy	WDR36_matrix	WDR36_matrix	figshare	doi:10.6084/m9.figshare.c.3291326	https://dx.doi.org/10.6084/m9.figshare.c.3291326	Primary Open Angle Glaucoma (POAG)
WDR36	Internal Control	UMS Program	Residue depth and informational entropy	WDR36_standard	WDR36_standard	figshare	doi:10.6084/m9.figshare.c.3291326	https://dx.doi.org/10.6084/m9.figshare.c.3291326	Primary Open Angle Glaucoma (POAG)
WDR36	Internal Control	UMS Program	Residue depth and informational entropy	WDR36_data	WDR36_data	figshare	doi:10.6084/m9.figshare.c.3291326	https://dx.doi.org/10.6084/m9.figshare.c.3291326	Primary Open Angle Glaucoma (POAG)
